# Supplementary material for: Cell Cycle-Based Molecular Features via Synthetic Lethality and Non-Coding RNA Interactions in Cancer
Source: Genes (Basel). 2025 Mar 5;16(3):310. doi: 10.3390/genes16030310 (PMC11941865; doi:10.3390/genes16030310)
Supplement: Supplementary file 1 [file genes-16-00310-s001.zip]

Archive with 1 entries (1 files):
- genes-3465681-supplementary.pdf
